# Supplementary material for: Recombination across distant coronavirid species and genera is a rare event with distinct genomic features
Source: J Virol. 2024 Nov 19;98(12):e01100-24. doi: 10.1128/jvi.01100-24 (PMC11650996; doi:10.1128/jvi.01100-24)
Supplement: Table S1 — Genbank and GISAID accession numbers for sequences used in this study. [file jvi.01100-24-s0006.xls]

## Sheet: Suppl_tabla_betacov_tabla_espec
Supl Table 1: Information regarding the Betacoronavirus sequences included in the analyses
Accession	Species	Subgenus	host_order	place
KT368880	MERS	Merbeco	Artiodactyla	Saudi Arabia
KT036374	MERS	Merbeco	Primates	China
MF741827	MERS	Merbeco	Primates	Jordan
KU710265	MERS	Merbeco	Primates	Saudi Arabia
MG923472	MERS	Merbeco	Artiodactyla	Nigeria
KC869678	MERS	Merbeco	Chiroptera	South Africa
MF593268	MERS	Merbeco	Chiroptera	South Africa
MG987420	MERS	Merbeco	Chiroptera	China
MG987421	MERS	Merbeco	Chiroptera	China
KX442564	MERS	Merbeco	Chiroptera	China
KJ473821	MERS	Merbeco	Chiroptera	China
MG021452	MERS	Merbeco	Chiroptera	China
MG021451	MERS	Merbeco	Chiroptera	China
MG596803	MERS	Merbeco	Chiroptera	Italy
MG596802	MERS	Merbeco	Chiroptera	Italy
EF065505	HKU4	Merbeco	Chiroptera	China
MW218395	HKU4	Merbeco	Chiroptera	Hong Kong
MH002339	HKU4	Merbeco	Chiroptera	China
MN611519	HKU4	Merbeco	Chiroptera	China
DQ648794	HKU4	Merbeco	Chiroptera	UNK
KJ473822	HKU4	Merbeco	Chiroptera	China
MH002338	HKU4	Merbeco	Chiroptera	China
EF065511	HKU5	Merbeco	Chiroptera	China
KJ473820	HKU5	Merbeco	Chiroptera	China
MH002341	HKU5	Merbeco	Chiroptera	China
MN611520	HKU5	Merbeco	Chiroptera	China
MH002342	HKU5	Merbeco	Chiroptera	China
EF065509	HKU5	Merbeco	Chiroptera	China
NC_009020	HKU5	Merbeco	Chiroptera	China
MH002340	HKU5	Merbeco	Chiroptera	China
MZ328297	HKU5	Merbeco	Chiroptera	China
MW246801	erinaceus	Merbeco	Eulipotyphla	Italy
MW246795	erinaceus	Merbeco	Eulipotyphla	Italy
MW246802	erinaceus	Merbeco	Eulipotyphla	Italy
MW246800	erinaceus	Merbeco	Eulipotyphla	Italy
MW246799	erinaceus	Merbeco	Eulipotyphla	Italy
MW246798	erinaceus	Merbeco	Eulipotyphla	Italy
MW246796	erinaceus	Merbeco	Eulipotyphla	Italy
KC545386	erinaceus	Merbeco	Eulipotyphla	Germany
KC545383	erinaceus	Merbeco	Eulipotyphla	Germany
MK907286	erinaceus	Merbeco	Eulipotyphla	China
EU371561	SARS	Sarbeco	Primates	China
AY395002	SARS	Sarbeco	Primates	canada
NC_004718	SARS	Sarbeco	Primates	canada
AY463060	SARS	Sarbeco	Primates	China
AY572034	SARS	Sarbeco	Carnivora	China
KC881006	SARS	Sarbeco	Chiroptera	China
KF367457	SARS	Sarbeco	Chiroptera	China
KC881005	SARS	Sarbeco	Chiroptera	China
KY417151	SARS	Sarbeco	Chiroptera	China
KY417152	SARS	Sarbeco	Chiroptera	China
MK211376	SARS	Sarbeco	Chiroptera	China
KY417144	SARS	Sarbeco	Chiroptera	China
KT444582	SARS	Sarbeco	Chiroptera	China
KY417150	SARS	Sarbeco	Chiroptera	China
KY417148	SARS	Sarbeco	Chiroptera	China
KY417147	SARS	Sarbeco	Chiroptera	China
MK211377	SARS	Sarbeco	Chiroptera	China
KY417142	SARS	Sarbeco	Chiroptera	China
MK211375	SARS	Sarbeco	Chiroptera	China
MK211378	SARS	Sarbeco	Chiroptera	China
KY417149	SARS	Sarbeco	Chiroptera	China
KY417143	SARS	Sarbeco	Chiroptera	China
FJ588686	SARS	Sarbeco	Chiroptera	China
KY770858	SARS	Sarbeco	Chiroptera	China
KJ473816	SARS	Sarbeco	Chiroptera	China
KY417145	SARS	Sarbeco	Chiroptera	China
DQ071615	SARS	Sarbeco	Chiroptera	china
KJ473815	SARS	Sarbeco	Chiroptera	China
KP886808	SARS	Sarbeco	Chiroptera	China
JX993988	SARS	Sarbeco	Chiroptera	China
KF569996	SARS	Sarbeco	Chiroptera	China
MK211374	SARS	Sarbeco	Chiroptera	China
KJ473813	SARS	Sarbeco	Chiroptera	China
KY770860	SARS	Sarbeco	Chiroptera	China
DQ648856	SARS	Sarbeco	Chiroptera	China
KJ473811	SARS	Sarbeco	Chiroptera	China
KU182964	SARS	Sarbeco	Chiroptera	China
KY938558	SARS	Sarbeco	Chiroptera	S Korea
DQ084200	SARS	Sarbeco	Chiroptera	China
GQ153547	SARS	Sarbeco	Chiroptera	China
GQ153543	SARS	Sarbeco	Chiroptera	China
DQ412043	SARS	Sarbeco	Chiroptera	China
KJ473814	SARS	Sarbeco	Chiroptera	China
MZ328294	SARS	Sarbeco	Chiroptera	China
JX993987	SARS	Sarbeco	Chiroptera	China
MT040334	SARS	Sarbeco	Pholidota	China
MG772934	SARS	Sarbeco	Chiroptera	China
MG772933	SARS	Sarbeco	Chiroptera	China
MN996532	SARS	Sarbeco	Chiroptera	UNK
NC_045512	SARS	Sarbeco	Primates	China
LR963465	SARS	Sarbeco	Primates	Zimbabwe
OU599221	SARS	Sarbeco	Primates	Poland
ON198491.1	SARS	Sarbeco	Primates	Kenya
EPI_ISL_412977	SARS	Sarbeco	Chiroptera	China
MT726043	sarbeco indep-i	Sarbeco	Chiroptera	Uganda
KY352407	SARS	Sarbeco	Chiroptera	Kenya
MZ190137	Khosta-1	Sarbeco	Chiroptera	Russia
GU190215	Bat coronavirus BM48-31/BGR/2008	Sarbeco	Chiroptera	Bulgaria
MW719567	RhGB01	Sarbeco	Chiroptera	UK
MZ190138	Khosta-2	Sarbeco	Chiroptera	Russia
OL674081	SARS	Sarbeco	Chiroptera	China
KF636752	Hp-betacoronavirus/Zhejiang2013	Hibeco	Chiroptera	China
MT337387	GX2018	Nobeco	Chiroptera	India
MK211379	GX2018	Nobeco	Chiroptera	China
EF065514	HKU9	Nobeco	Chiroptera	China
HM211099	HKU9	Nobeco	Chiroptera	China
HM211101	HKU9	Nobeco	Chiroptera	China
EF065513	HKU9	Nobeco	Chiroptera	China
EF065516	HKU9	Nobeco	Chiroptera	China
KU762337	Rousettus bat coronavirus GCCDC1	Nobeco	Chiroptera	China
KU762338	Rousettus bat coronavirus GCCDC1	Nobeco	Chiroptera	China
MT118673	Betacoronavirus 1	Embeco	Primates	USA
MG197717	Betacoronavirus 1	Embeco	Primates	China
KF923913	Betacoronavirus 1	Embeco	Primates	China
AY391777	Betacoronavirus 1	Embeco	Primates	UK
MN026165	Betacoronavirus 1	Embeco	Primates	Kenya
KF923906	Betacoronavirus 1	Embeco	Primates	China
LC494137	Betacoronavirus 1	Embeco	Artiodactyla	Japan
FJ425186	Betacoronavirus 1	Embeco	Artiodactyla	USA
MH043953	Betacoronavirus 1	Embeco	Artiodactyla	USA
KU886219	Betacoronavirus 1	Embeco	Artiodactyla	China
MW711287	Betacoronavirus 1	Embeco	Artiodactyla	China
U00735	Betacoronavirus 1	Embeco	Artiodactyla	UNK
FJ415324	Betacoronavirus 1	Embeco	Primates	Germany
FJ938067	Betacoronavirus 1	Embeco	Primates	UNK
MG518518	Betacoronavirus 1	Embeco	Artiodactyla	South Korea
MG757142	Betacoronavirus 1	Embeco	Artiodactyla	France
MG757140	Betacoronavirus 1	Embeco	Artiodactyla	France
KU558923	Betacoronavirus 1	Embeco	Artiodactyla	Bangladesh
KU558922	Betacoronavirus 1	Embeco	Artiodactyla	Bangladesh
KX432213	Betacoronavirus 1	Embeco	Carnivora	China
MH810163	Betacoronavirus 1	Embeco	Artiodactyla	China
MN514967	Betacoronavirus 1	Embeco	Artiodactyla	Nigeria
MN514963	Betacoronavirus 1	Embeco	Artiodactyla	Morocco
MN514966	Betacoronavirus 1	Embeco	Artiodactyla	Nigeria
MN514962	Betacoronavirus 1	Embeco	Artiodactyla	Ethiopia
KF906249	Betacoronavirus 1	Embeco	Artiodactyla	United Arab Emirates
KT368891	Betacoronavirus 1	Embeco	Artiodactyla	Saudi arabia
KY419110	Betacoronavirus 1	Embeco	Artiodactyla	USA
MW165134	Betacoronavirus 1	Embeco	Artiodactyla	USA
KY419103	Betacoronavirus 1	Embeco	Artiodactyla	USA
KY419109	Betacoronavirus 1	Embeco	Artiodactyla	USA
KY419106	Betacoronavirus 1	Embeco	Artiodactyla	USA
DQ011855	Betacoronavirus 1	Embeco	Artiodactyla	Belgium
LC592689	Betacoronavirus 1	Embeco	Perissodactyla	Japan
LC061272	Betacoronavirus 1	Embeco	Perissodactyla	Japan
EF446615	Betacoronavirus 1	Embeco	Perissodactyla	USA
OL770366	Betacoronavirus 1	Embeco	Perissodactyla	China
JN874561	HKU14	Embeco	Lagomorpha	China
JN874562	HKU14	Embeco	Lagomorpha	China
DQ415906	HKU1	Embeco	Primates	China
DQ415904	HKU1	Embeco	Primates	China
DQ415900	HKU1	Embeco	Primates	China
KF686346	HKU1	Embeco	Primates	USA
DQ415913	HKU1	Embeco	Primates	China
MH940245	HKU1	Embeco	Primates	Thailand
MK167038	HKU1	Embeco	Primates	USA
AF208067	Murine	Embeco	Rodentia	USA
MF618252	Murine	Embeco	Rodentia	USA
MF618253	Murine	Embeco	Rodentia	USA
FJ647221	Murine	Embeco	Rodentia	USA
AC_000192	Murine	Embeco	Rodentia	USA
JX169867	Murine	Embeco	Rodentia	USA
JX169866	Murine	Embeco	Rodentia	USA
FJ647227	Murine	Embeco	Rodentia	USA
FJ647222	Murine	Embeco	Rodentia	USA
JF792617	Murine	Embeco	Rodentia	UNK
JF792616	Murine	Embeco	Rodentia	UNK
GU593319	Murine	Embeco	Rodentia	USA
JQ173883	Murine	Embeco	Rodentia	USA
MF416379	Murine	Embeco	Rodentia	USA
FJ647223	Murine	Embeco	Rodentia	USA
AF208066	Murine	Embeco	Rodentia	USA
AF201929	Murine	Embeco	Rodentia	USA
MW620427	Murine	Embeco	Rodentia	Brazil
AB551247	Murine	Embeco	Rodentia	Australia
MZ328295	longquan	Embeco	Rodentia	China
MT820632	longquan	Embeco	Rodentia	China
MH687968	uncl Beta A	UNK	Rodentia	Vietnam
MH687970	uncl Beta A	UNK	Rodentia	Vietnam
MW773844	Betacoronavirus 1	Embeco	Rodentia	China
MH687973	HKU24	Embeco	Rodentia	Vietnam
MH687971	HKU24	Embeco	Rodentia	Vietnam
MH687974	HKU24	Embeco	Rodentia	Vietnam
KM349742	HKU24	Embeco	Rodentia	China
MW802581	HKU24	Embeco	Rodentia	China
MT820631	HKU24	Embeco	Rodentia	China
MT820630	HKU24	Embeco	Rodentia	China
MZ328296	HKU24	Embeco	Rodentia	China
MT430884	HKU24	Embeco	Rodentia	China
MT820628	HKU24	Embeco	Rodentia	China
MT820629	HKU24	Embeco	Rodentia	China
KY417146	SARS	Sarbeco	Chiroptera	China
EPI_ISL_410541	SARS	Sarbeco	Pholidota	China
MT450931.1	SARS	Sarbeco	Primates	Australia
MT862537	SARS	Sarbeco	Primates	Hong Kong
ON040961	SARS	Sarbeco	Primates	russia
LR883315	SARS	Sarbeco	Primates	netherlands
OM961285	SARS	Sarbeco	Primates	UNK
MZ937000	SARS	Sarbeco	Chiroptera	Laos
MZ937001	SARS	Sarbeco	Chiroptera	Laos
MZ937003	SARS	Sarbeco	Chiroptera	Laos
MZ937002	SARS	Sarbeco	Chiroptera	Laos
MZ937004	SARS	Sarbeco	Chiroptera	Laos
EPI_ISL_410721	SARS	Sarbeco	Pholidota	China

## Sheet: acknlowledge
Acknowledgement of GISAID Sequences
GISAID number	Authors	Institution
EPI_ISL_410721	Yongyi Shen et al	South China Agricultural University
EPI_ISL_410541	Wu-Chun Cao et al	Beijing Institute of Microbiology and Epidemiology
EPI_ISL_412977	Hong Zhou et al	Shandong First Medical University
